# Supplementary material for: Evolutionary History and Functional Diversification of the JmjC Domain-Containing Histone Demethylase Gene Family in Plants
Source: Plants (Basel). 2022 Apr 12;11(8):1041. doi: 10.3390/plants11081041 (PMC9029850; doi:10.3390/plants11081041)
Supplement: Supplementary file 1 [file plants-11-01041-s001.zip]

Archive with 6 entries (6 files):
- Figure S1. JmjC gene family classification.tif
- Table S1. JmjC gene IDs in 21 species.xlsx
- Table S2. Species selection and subfamily distribution in the plant JmjC gene phylogenetic tree.xlsx
- Table S3. JmjC gene family distribution.xlsx
- Table S4. List of identified cis-elements in the putative promoter region of JmjC genes.xlsx
- Table S5. The genome data sources for the species used in this study.xlsx
