# Supplementary material for: Evolutionary History and Functional Diversification of the JmjC Domain-Containing Histone Demethylase Gene Family in Plants
Source: Plants (Basel). 2022 Apr 12;11(8):1041. doi: 10.3390/plants11081041 (PMC9029850; doi:10.3390/plants11081041)
Supplement: Supplementary file 1 [file plants-11-01041-s001.zip › Table S1. JmjC gene IDs in 21 species.xlsx]

## Sheet: Sheet1
Table S1. JmjC gene IDs in 21 species.
Lineage	Latin name	Shorthand	Number of JmjC genes	Protein id
Green algae	Ostreococcus lucimarinus	O. lucimarinus	9	12370
				17878
				19230
				25099
				30668
				32976
				42117
				93634
				94145
	Volvox carteri	V. carteri	10	Vocar.0005s0382.1.p
				Vocar.0006s0289.1.p
				Vocar.0009s0129.1.p
				Vocar.0014s0201.1.p
				Vocar.0015s0372.1.p
				Vocar.0016s0143.1.p
				Vocar.0021s0051.1.p
				Vocar.0040s0066.1.p
				Vocar.0041s0081.1.p
				Vocar.0055s0041.1.p
Charophytes	Klebsormidium nitens	K. nitens	10	kfl00041_0270_v1.1
				kfl00080_0040_v1.1
				kfl00085_0180_v1.1
				kfl00175_0210_v1.1
				kfl00193_0120_v1.1
				kfl00271_0170_v1.1
				kfl00282_0180_v1.1
				kfl00288_0150_v1.1
				kfl00556_0170_v1.1
				kfl01522_0010_v1.1
	Mesotaenium endlicherianum	M. endlicherianum	5	ME000006S09244
				ME000082S09943
				ME000083S10045
				ME000157S01531
				ME000267S04496
	Chara braunii	C. braunii	5	g3119.t1
				g29587.t1
				g30634.t1
				g49886.t1
				g54325.t1
Bryophytes	Physcomitrium patens	P. patens	12	Pp3c4_21970V3.1.p
				Pp3c7_8710V3.1.p
				Pp3c7_15150V3.1.p
				Pp3c11_17580V3.1.p
				Pp3c11_24630V3.1.p
				Pp3c14_6480V3.1.p
				Pp3c16_210V3.1.p
				Pp3c16_4220V3.1.p
				Pp3c17_5410V3.1.p
				Pp3c21_10100V3.1.p
				Pp3c21_10500V3.1.p
				Pp3c23_15970V3.1.p
Lycophytes	Selaginella moellendorffii	S. moellendorffii	12	956
				54256
				78122
				81310
				98011
				170257
				404286
				406377
				406902
				426866
				438136
				440762
Pteridophytes	Azolla filiculoides	A. filiculoides	16	Azfi_s0001.g000131
				Azfi_s0004.g008692
				Azfi_s0004.g008888
				Azfi_s0016.g014270
				Azfi_s0024.g020487
				Azfi_s0032.g024633
				Azfi_s0033.g025062
				Azfi_s0034.g025236
				Azfi_s0078.g038108
				Azfi_s0100.g044279
				Azfi_s0102.g044616
				Azfi_s0103.g044628
				Azfi_s0114.g046016
				Azfi_s0304.g063842
				Azfi_s0314.g064244
				Azfi_s0548.g076441
Gymnosperms	Gnetum montanum	G. montanum	15	TnS000019377t03
				TnS000146785t02
				TnS000159101t05
				TnS000159101t06
				TnS000490421t08
				TnS000498063t78
				TnS000589683t09
				TnS000613181t02
				TnS000659067t04
				TnS000693017t11
				TnS000743059t02
				TnS000892793t01
				TnS000936437t01
				TnS000951145t09
				TnS000985183t07
Basal Angiosperms	Nymphaea colorata	N. colorata	16	GWHPAAYW001403
				GWHPAAYW001741
				GWHPAAYW006276
				GWHPAAYW007350
				GWHPAAYW008216
				GWHPAAYW008342
				GWHPAAYW008566
				GWHPAAYW009088
				GWHPAAYW011056
				GWHPAAYW011942
				GWHPAAYW022136
				GWHPAAYW025231
				GWHPAAYW025564
				GWHPAAYW026382
				GWHPAAYW026485
				GWHPAAYW028915
Monocots	Brachypodium distachyon	B. distachyon	17	Bradi1g29247.1.p
				Bradi1g60740.1.p
				Bradi1g62640.1.p
				Bradi1g74997.1.p
				Bradi2g14600.2.p
				Bradi2g31107.1.p
				Bradi2g40677.2.p
				Bradi2g58130.3.p
				Bradi3g01060.1.p
				Bradi3g34240.2.p
				Bradi3g36181.1.p
				Bradi3g39457.1.p
				Bradi4g11441.1.p
				Bradi4g16020.3.p
				Bradi4g27417.3.p
				Bradi4g29622.3.p
				Bradi4g39130.1.p
	Sorghum bicolor	S. bicolor	18	Sobic.001G175000.2.p
				Sobic.001G284400.1.p
				Sobic.001G350900.1.p
				Sobic.001G374100.1.p
				Sobic.001G501800.1.p
				Sobic.002G007800.1.p
				Sobic.002G193300.1.p
				Sobic.003G184400.1.p
				Sobic.004G006600.7.p
				Sobic.004G273100.1.p
				Sobic.004G338500.1.p
				Sobic.004G355200.1.p
				Sobic.005G160600.1.p
				Sobic.007G131100.1.p
				Sobic.008G088842.1.p
				Sobic.009G090500.1.p
				Sobic.010G112100.1.p
				Sobic.010G279450.1.p
	Setaria italica	S. italica	20	Seita.1G005800.1.p
				Seita.1G282900.1.p
				Seita.1G359500.1.p
				Seita.1G376400.1.p
				Seita.2G196000.1.p
				Seita.2G253700.1.p
				Seita.3G307200.1.p
				Seita.4G119000.1.p
				Seita.4G291300.1.p
				Seita.5G193900.1.p
				Seita.5G420700.1.p
				Seita.6G099500.1.p
				Seita.6G151400.1.p
				Seita.8G158500.1.p
				Seita.9G173000.1.p
				Seita.9G175300.1.p
				Seita.9G307800.1.p
				Seita.9G379200.1.p
				Seita.9G406600.1.p
				Seita.9G538300.1.p
	Ananas comosus	A. comosus	15	Aco001006.1
				Aco001887.1
				Aco003541.1
				Aco009260.1
				Aco009310.1
				Aco009556.1
				Aco010110.1
				Aco010573.1
				Aco014814.1
				Aco016539.1
				Aco016991.1
				Aco017302.1
				Aco019945.1
				Aco021023.1
				Aco024208.1
	Zostera marina	Z. marina	16	Zosma25g00800.1
				Zosma38g00900.1
				Zosma38g01090.1
				Zosma72g00070.1
				Zosma73g00060.1
				Zosma88g00370.1
				Zosma99g00570.1
				Zosma117g00730.1
				Zosma123g00260.1
				Zosma123g00650.1
				Zosma192g00580.1
				Zosma194g00140.1
				Zosma331g00120.1
				Zosma372g00100.1
				Zosma391g00150.1
				Zosma584g00020.1
Basal Eudicots	Aquilegia coerulea	A. coerulea	29	Aqcoe0011s0001.1.p
				Aqcoe0015s0011.1.p
				Aqcoe0118s0003.1.p
				Aqcoe1814s0001.1.p
				Aqcoe1G071600.1.p
				Aqcoe1G138700.1.p
				Aqcoe1G176500.1.p
				Aqcoe1G271000.1.p
				Aqcoe1G300400.1.p
				Aqcoe2G375400.1.p
				Aqcoe3G007700.1.p
				Aqcoe3G132200.1.p
				Aqcoe3G157100.1.p
				Aqcoe3G157200.1.p
				Aqcoe3G169600.1.p
				Aqcoe3G210900.1.p
				Aqcoe3G277100.1.p
				Aqcoe3G438600.1.p
				Aqcoe3G438700.1.p
				Aqcoe4G062100.1.p
				Aqcoe4G163200.1.p
				Aqcoe4G183800.1.p
				Aqcoe4G245500.1.p
				Aqcoe5G024300.1.p
				Aqcoe5G381600.1.p
				Aqcoe5G428700.1.p
				Aqcoe6G078800.1.p
				Aqcoe7G008300.1.p
				Aqcoe7G351900.1.p
Core Eudicots	Eucalyptus grandis	E. grandis	16	Eucgr.A02541.1.p
				Eucgr.B00243.1.p
				Eucgr.B01558.1.p
				Eucgr.B01932.1.p
				Eucgr.B02147.1.p
				Eucgr.D00753.1.p
				Eucgr.D01031.1.p
				Eucgr.D01354.1.p
				Eucgr.D01851.1.p
				Eucgr.D02224.1.p
				Eucgr.F00367.1.p
				Eucgr.G02854.1.p
				Eucgr.H00420.1.p
				Eucgr.K00384.1.p
				Eucgr.K02763.1.p
				Eucgr.L02616.1.p
	Populus trichocarpa	P. trichocarpa	26	Potri.001G137700.2.p
				Potri.001G440900.1.p
				Potri.002G037300.3.p
				Potri.002G099400.2.p
				Potri.003G096100.2.p
				Potri.003G126600.1.p
				Potri.004G006200.2.p
				Potri.004G032700.4.p
				Potri.005G027000.3.p
				Potri.005G082901.1.p
				Potri.005G091200.2.p
				Potri.008G037800.1.p
				Potri.010G224700.2.p
				Potri.011G009700.4.p
				Potri.011G041400.3.p
				Potri.011G155100.1.p
				Potri.012G092400.1.p
				Potri.013G019000.1.p
				Potri.013G046700.1.p
				Potri.015G012800.7.p
				Potri.015G080400.2.p
				Potri.015G089000.1.p
				Potri.016G065400.1.p
				Potri.019G018700.6.p
				Potri.T037200.1.p
				Potri.T118600.1.p
	Arabidopsis thaliana	A. thaliana	21	AT1G08620.1
				AT1G09060.1
				AT1G11950.1
				AT1G30810.1
				AT1G62310.1
				AT1G63490.1
				AT1G78280.1
				AT2G34880.1
				AT2G38950.1
				AT3G07610.1
				AT3G20810.1
				AT3G45880.1
				AT3G48430.1
				AT4G00990.1
				AT4G20400.1
				AT4G21430.1
				AT5G04240.1
				AT5G06550.1
				AT5G19840.1
				AT5G46910.1
				AT5G63080.1
	Theobroma cacao	T. cacao	19	Tc01v2_p021330.1
				Tc01v2_p028590.1
				Tc02v2_p013340.1
				Tc03v2_p001720.1
				Tc03v2_p009930.1
				Tc03v2_p016510.1
				Tc03v2_p023250.1
				Tc03v2_p025850.1
				Tc05v2_p015450.1
				Tc05v2_p017820.1
				Tc05v2_p022660.1
				Tc05v2_p025780.1
				Tc06v2_p000420.1
				Tc06v2_p016660.1
				Tc06v2_p018690.1
				Tc07v2_p013210.1
				Tc07v2_p013550.1
				Tc08v2_p008770.1
				Tc10v2_p006270.1
	Gossypium raimondii	G. raimondii	25	Gorai.001G061900.1
				Gorai.001G178600.1
				Gorai.002G140900.1
				Gorai.003G185200.1
				Gorai.004G182600.1
				Gorai.004G211700.1
				Gorai.004G240400.1
				Gorai.005G211300.1
				Gorai.006G082600.1
				Gorai.006G270100.1
				Gorai.007G109100.1
				Gorai.007G276200.1
				Gorai.008G148100.1
				Gorai.008G224500.1
				Gorai.008G268700.1
				Gorai.008G293900.1
				Gorai.009G116100.1
				Gorai.009G234900.1
				Gorai.009G313100.1
				Gorai.009G395600.1
				Gorai.011G005400.1
				Gorai.011G012300.1
				Gorai.011G024000.1
				Gorai.013G146800.1
				Gorai.013G187600.1
