# Supplementary material for: Evolutionary History and Functional Diversification of the JmjC Domain-Containing Histone Demethylase Gene Family in Plants
Source: Plants (Basel). 2022 Apr 12;11(8):1041. doi: 10.3390/plants11081041 (PMC9029850; doi:10.3390/plants11081041)
Supplement: Supplementary file 1 [file plants-11-01041-s001.zip › Table S2. Species selection and subfamily distribution in the plant JmjC gene phylogenetic tree.xlsx]

## Sheet: Sheet1
Table S2. Species selection and subfamily distribution in the plant JmjC gene phylogenetic tree.
Lineage	Species	Shorthand	Number of JmjC genes	JmjC subfamily in the evolutionary tree
Green algae	Ostreococcus lucimarinus	O. lucimarinus	9	KDM4/JHDM3	KDM5/JARID	JmjC domain-only	JMJD6
	Volvox carteri	V. carteri	10
Charophytes	Klebsormidium nitens	K. nitens	10	KDM4/JHDM3	KDM5/JARID	JmjC domain-only	JMJD6	KDM3/JHDM2
	Chara braunii	C. braunii	5
	Mesotaenium endlicherianum	M. endlicherianum	5
Bryophytes	Physcomitrium patens	P. patens	12	KDM4/JHDM3	KDM5/JARID		JMJD6	KDM3/JHDM2
Lycophytes	Selaginella moellendorffii	S. moellendorffii	12	KDM4/JHDM3	KDM5/JARID	JmjC domain-only	JMJD6
Pteridophytes	Azolla filiculoides	A. filiculoides	16	KDM4/JHDM3	KDM5/JARID	JmjC domain-only	JMJD6	KDM3/JHDM2
Gymnosperms	Gnetum montanum	G. montanum	15	KDM4/JHDM3	KDM5/JARID	JmjC domain-only	JMJD6	KDM3/JHDM2
Basal Angiosperms	Nymphaea colorata	N. colorata	16	KDM4/JHDM3	KDM5/JARID	JmjC domain-only	JMJD6	KDM3/JHDM2
Monocots	Brachypodium distachyon	B. distachyon	17	KDM4/JHDM3	KDM5/JARID	JmjC domain-only	JMJD6	KDM3/JHDM2
	Sorghum bicolor	S. bicolor	18
	Setaria italica	S. italica	20
	Ananas comosus	A. comosus	15
	Zostera marina	Z. marina	16
Basal Eudicots	Aquilegia coerulea	A. coerulea	29	KDM4/JHDM3	KDM5/JARID	JmjC domain-only	JMJD6	KDM3/JHDM2
Core Eudicots	Arabidopsis thaliana	A. thaliana	21	KDM4/JHDM3	KDM5/JARID	JmjC domain-only	JMJD6	KDM3/JHDM2
	Gossypium raimondii	G. raimondii	25
	Populus trichocarpa	P. trichocarpa	26
	Theobroma cacao	T. cacao	19
	Eucalyptus grandis	E. grandis	16
