# Supplementary material for: Evolutionary History and Functional Diversification of the JmjC Domain-Containing Histone Demethylase Gene Family in Plants
Source: Plants (Basel). 2022 Apr 12;11(8):1041. doi: 10.3390/plants11081041 (PMC9029850; doi:10.3390/plants11081041)
Supplement: Supplementary file 1 [file plants-11-01041-s001.zip › Table S3. JmjC gene family distribution.xlsx]

## Sheet: Sheet1
Table S3. JmjC gene family distribution.
Lineage	KDM4/JHDM3	KDM5/JARID	JmjC domain-only	JMJD6	KDM3/JHDM2	Number of JmjCs
Green algae	2	5	5	7	0	19
Charophytes	4	3	2	6	5	20
Bryophytes	2	3	0	3	4	12
Lycophytes	4	4	1	3	0	12
Pteridophytes	3	3	2	1	7	16
Gymnosperms	5	3	1	2	4	15
Basal Angiosperms	3	5	2	3	3	16
Monocots	24	20	6	10	26	86
Basal Eudicots	5	4	1	2	17	29
Core Eudicots	23	27	8	11	38	107
Total	75	77	28	48	104	332
