# Supplementary material for: Evolutionary History and Functional Diversification of the JmjC Domain-Containing Histone Demethylase Gene Family in Plants
Source: Plants (Basel). 2022 Apr 12;11(8):1041. doi: 10.3390/plants11081041 (PMC9029850; doi:10.3390/plants11081041)
Supplement: Supplementary file 1 [file plants-11-01041-s001.zip › Table S4. List of identified cis-elements in the putative promoter region of JmjC genes.xlsx]

## Sheet: Sheet1
Table S4. List of identified cis-elements in the putative promoter region of JmjC genes.
	phytohormone responses													biotic and abiotic stresses							plant growth and development
	ABA	GA			MeJA		SA		IAA				ethylene	low-temperature	drought	anaerobic	anoxic specific	wound-responsive	defense and stress responsiveness	stress	meristem expression	circadian control	endosperm expression	cell cycle regulation	seed-specific regulation	zein metabolism regulation	endosperm-specific	root specific	flavonoid biosynthetic genes regulation	differentiation of the palisade mesophyll cells
	ABRE	GARE-motif	TATC-box	P-box	TGACG-motif	CGTCA-motif	TCA-element	SARE	TGA-element	AuxRR-core	TGA-box	AuxRR	ERE	LTR	MBS	ARE	GC-motif	WUN-motif	TC-rich repeats	STRE	CAT-box	circadian	GCN4_motif	MSA-like	RY-element	O2-site	AACA_motif	motif I	MBSI	HD-Zip 1
Gossypium raimondii	51	5	3	10	35	35	9	0	6	3	0	0	81	18	16	54	1	29	10	54	12	1	3	1	1	15	1	0	7	3
Theobroma cacao	46	6	7	12	15	15	12	0	4	2	1	0	24	16	13	42	1	18	9	32	8	7	3	0	1	2	0	0	1	2
Arabidopsis thaliana	40	9	5	10	37	37	10	0	11	5	1	0	26	15	17	53	0	6	10	16	9	8	8	2	2	11	1	0	3	0
Populus trichocarpa	56	3	7	13	28	28	15	1	10	1	1	1	78	6	15	53	3	14	10	47	10	8	2	1	3	10	0	0	3	4
Eucalyptus grandis	62	5	3	6	30	30	9	0	19	4	0	0	14	24	14	25	15	9	12	66	4	2	5	2	1	9	0	0	1	0
Aquilegia coerulea	62	8	6	8	25	25	25	0	9	12	1	0	21	14	27	81	1	22	16	50	6	10	7	2	3	19	1	0	1	1
Zostera marina	35	7	3	2	33	33	7	0	11	4	0	0	13	6	15	35	4	12	6	43	3	6	4	0	3	5	0	0	0	0
Ananas comosus	62	2	1	5	25	25	8	0	8	0	0	0	21	19	9	21	11	7	8	61	13	2	2	2	2	6	1	1	1	1
Setaria italica	74	4	2	5	49	49	10	1	13	4	0	0	6	10	17	41	17	10	7	93	13	2	3	0	0	14	0	1	1	1
Sorghum bicolor	56	2	3	2	42	42	10	1	9	2	0	1	17	9	18	32	13	6	3	50	14	3	5	1	3	7	0	0	1	0
Brachypodium distachyon	68	6	3	6	50	50	6	0	10	2	1	1	7	22	14	43	18	10	5	63	23	4	4	1	5	12	0	0	2	0
Nymphaea colorata	31	5	3	8	21	21	14	1	4	2	1	1	17	6	13	32	2	7	8	35	8	4	5	5	0	8	1	1	0	0
Gnetum montanum	32	4	0	3	19	19	5	0	6	3	1	1	14	5	7	35	2	5	8	39	11	4	5	0	1	10	0	0	1	0
Azolla filiculoides	41	4	2	5	24	24	8	0	9	4	0	0	10	10	5	44	2	8	9	38	4	0	2	0	5	8	0	0	0	1
Selaginella moellendorffii	48	3	3	7	59	59	8	0	5	2	0	0	4	20	12	25	11	6	2	45	27	1	3	1	1	7	0	0	0	0
Physcomitrium patens	22	5	2	3	16	16	5	0	4	2	0	1	17	2	10	23	4	10	6	30	9	4	1	1	1	13	0	1	0	0
Mesotaenium endlicherianum	34	3	0	1	19	19	3	0	3	3	0	0	2	1	5	10	4	0	2	27	6	0	2	3	0	5	0	0	0	0
Chara braunii	29	2	1	0	18	18	1	0	8	1	0	0	0	5	7	4	4	0	0	20	4	0	0	2	1	4	0	0	1	0
Klebsormidium nitens	46	1	1	8	39	39	2	0	4	4	0	0	0	7	12	8	14	1	2	36	13	0	2	2	2	10	0	0	0	1
Volvox carteri	45	2	1	7	34	34	2	0	5	1	0	0	2	14	15	15	21	1	2	53	5	4	3	0	2	2	0	3	1	0
Ostreococcus lucimarinus	51	0	0	1	71	71	1	0	22	0	2	0	2	6	4	1	19	0	1	14	5	0	1	0	0	2	0	0	0	0
