# Supplementary material for: Evolutionary History and Functional Diversification of the JmjC Domain-Containing Histone Demethylase Gene Family in Plants
Source: Plants (Basel). 2022 Apr 12;11(8):1041. doi: 10.3390/plants11081041 (PMC9029850; doi:10.3390/plants11081041)
Supplement: Supplementary file 1 [file plants-11-01041-s001.zip › Table S5. The genome data sources for the species used in this study.xlsx]

## Sheet: Sheet1
Table S5. The genome data sources of species used in this study.
Species	Genomic data sources	References
Ostreococcus lucimarinus	https://phytozome-next.jgi.doe.gov/info/Olucimarinus_v2_0	Palenik, B.; Grimwood, J.; Aerts, A.; Rouzé, P.; Salamov, A.; Putnam, N.; Dupont, C.; Jorgensen, R.; Derelle, E.; Rombauts, S.; et al. The tiny eukaryote Ostreococcus provides genomic insights into the paradox of plankton speciation. Proc. Natl. Acad. Sci USA 2007, 104, 7705-7710.
Volvox carteri	https://phytozome-next.jgi.doe.gov/info/Vcarteri_v2_1	Prochnik, S. E.; Umen, J.; Nedelcu, A. M.; Hallmann, A.; Miller, S. M.; Nishii, I.; Ferris, P.; Kuo, A.; Mitros, T.; Fritz-Laylin, L. K.; et al. Genomic analysis of organismal complexity in the multicellular green alga Volvox carteri. Science 2010, 329, 223-226.
Mesotaenium endlicherianum	https://figshare.com/articles/Genomes_of_subaerial_Zygnematophyceae_provide_insights_into_land_plant_evolution/9911876/1	Cheng, S.; Xian, W.; Fu, Y.; Marin, B.; Keller, J.; Wu, T.; Sun, W.; Li, X.; Xu, Y.; Zhang, Y.; et al., Genomes of subaerial zygnematophyceae provide insights into land plant evolution. Cell 2019, 179, 1057-1067.e14.
Chara braunii	https://bioinformatics.psb.ugent.be/orcae/overview/Chbra	Nishiyama, T.; Sakayama, H.; de Vries, J.; Buschmann, H.; Saint-Marcoux, D.; Ullrich, K. K.; Haas, F. B.; Vanderstraeten, L.; Becker, D.; Lang, D.; et al. The chara genome: Secondary complexity and implications for plant terrestrialization. Cell 2018, 174, 448-464.e424.
Klebsormidium nitens	http://www.plantmorphogenesis.bio.titech.ac.jp/~algae_genome_project/klebsormidium/index.html	Hori, K.; Maruyama, F.; Fujisawa, T.; Togashi, T.; Yamamoto, N.; Seo, M.; Sato, S.; Yamada, T.; Mori, H.; Tajima, N.; et al. Klebsormidium flaccidum genome reveals primary factors for plant terrestrial adaptation. Nat. Commun. 2014, 5, 3978.
Physcomitrium patens	https://phytozome-next.jgi.doe.gov/info/Ppatens_v3_3	Lang, D.; Ullrich, K. K.; Murat, F.; Fuchs, J.; Jenkins, J.; Haas, F. B.; Piednoel, M.; Gundlach, H.; Van Bel, M.; Meyberg, R.; et al. The Physcomitrella patens chromosome-scale assembly reveals moss genome structure and evolution. Plant J. 2018, 93, 515-533.
Selaginella moellendorffii	https://phytozome-next.jgi.doe.gov/info/Smoellendorffii_v1_0	Banks, J. A.; Nishiyama, T.; Hasebe, M.; Bowman, J. L.; Gribskov, M.; dePamphilis, C.; Albert, V. A.; Aono, N.; Aoyama, T.; Ambrose, B. A.; et al. The Selaginella genome identifies genetic changes associated with the evolution of vascular plants. Science 2011, 332, 960-963.
Azolla filiculoides	https://www.fernbase.org/ftp/Azolla_filiculoides/Azolla_asm_v1.1/	Li, F. W.; Brouwer, P.; Carretero-Paulet, L.; Cheng, S.; de Vries, J.; Delaux, P. M.; Eily, A.; Koppers, N.; Kuo, L. Y.; Li, Z.; et al. Fern genomes elucidate land plant evolution and cyanobacterial symbioses. Nat. Plants 2018, 4, 460-472.
Gnetum montanum	https://datadryad.org/stash/dataset/doi:10.5061/dryad.0vm37	Wan, T.; Liu, Z. M.; Li, L. F.; Leitch, A. R.; Leitch, I. J.; Lohaus, R.; Liu, Z. J.; Xin, H. P.; Gong, Y. B.; Liu, Y.; et al. A genome for gnetophytes and early evolution of seed plants. Nat. Plants 2018, 4, 82-89.
Nymphaea colorata	https://bigd.big.ac.cn/gwh/Assembly/651/show	Zhang, L.; Chen, F.; Zhang, X.; Li, Z.; Zhao, Y.; Lohaus, R.; Chang, X.; Dong, W.; Ho, S. Y. W.; Liu, X.; et al. The water lily genome and the early evolution of flowering plants. Nature 2020, 577, 79-84.
Brachypodium distachyon	https://phytozome-next.jgi.doe.gov/info/Bdistachyon_v3_1	International Brachypodium Initiative. Genome sequencing and analysis of the model grass Brachypodium distachyon. Nature 2010, 463, 763-768.
Sorghum bicolor	https://phytozome-next.jgi.doe.gov/info/Sbicolor_v3_1_1	McCormick, R. F.; Truong, S. K.; Sreedasyam, A.; Jenkins, J.; Shu, S.; Sims, D.; Kennedy, M.; Amirebrahimi, M.; Weers, B. D.; McKinley, B.; et al. The Sorghum bicolor reference genome: improved assembly, gene annotations, a transcriptome atlas, and signatures of genome organization. Plant J. 2018, 93, 338-354.
Setaria italica	https://phytozome-next.jgi.doe.gov/info/Sitalica_v2_2	Bennetzen, J. L.; Schmutz, J.; Wang, H.; Percifield, R.; Hawkins, J.; Pontaroli, A. C.; Estep, M.; Feng, L.; Vaughn, J. N.; Grimwood, J.; et al. Reference genome sequence of the model plant Setaria. Nat. Biotechnol. 2012, 30, 555-561.
Ananas comosus	https://phytozome-next.jgi.doe.gov/info/Acomosus_v3	Ming, R.; VanBuren, R.; Wai, C. M.; Tang, H.; Schatz, M. C.; Bowers, J. E.; Lyons, E.; Wang, M. L.; Chen, J.; Biggers, E.; et al. The pineapple genome and the evolution of CAM photosynthesis. Nat. Genet. 2015, 47, 1435-1442.
Zostera marina	https://phytozome-next.jgi.doe.gov/info/Zmarina_v2_2	Olsen, J. L.; Rouzé, P.; Verhelst, B.; Lin, Y. C.; Bayer, T.; Collen, J.; Dattolo, E.; De Paoli, E.; Dittami, S.; Maumus, F.; et al. The genome of the seagrass Zostera marina reveals angiosperm adaptation to the sea. Nature 2016, 530, 331-335.
Aquilegia coerulea	https://phytozome-next.jgi.doe.gov/info/Acoerulea_v3_1	Filiault, D. L.; Ballerini, E. S.; Mandáková, T.; Aköz, G.; Derieg, N. J.; Schmutz, J.; Jenkins, J.; Grimwood, J.; Shu, S.; Hayes, R. D.; et al. The Aquilegia genome provides insight into adaptive radiation and reveals an extraordinarily polymorphic chromosome with a unique history. Elife 2018, 7.
Populus trichocarpa	https://phytozome-next.jgi.doe.gov/info/Ptrichocarpa_v3_1	Tuskan, G. A.; Difazio, S.; Jansson, S.; Bohlmann, J.; Grigoriev, I.; Hellsten, U.; Putnam, N.; Ralph, S.; Rombauts, S.; Salamov, A.; et al. The genome of black cottonwood, Populus trichocarpa (Torr. & Gray). Science 2006, 313, 1596-1604.
Theobroma cacao	https://cocoa-genome-hub.southgreen.fr/download	Argout, X.; Martin, G.; Droc, G.; Fouet, O.; Labadie, K.; Rivals, E.; Aury, J. M.; Lanaud, C. The cacao Criollo genome v2.0: an improved version of the genome for genetic and functional genomic studies. BMC Genom. 2017, 18, 730.
Eucalyptus grandis	https://phytozome-next.jgi.doe.gov/info/Egrandis_v2_0	Myburg, A. A.; Grattapaglia, D.; Tuskan, G. A.; Hellsten, U.; Hayes, R. D.; Grimwood, J.; Jenkins, J.; Lindquist, E.; Tice, H.; Bauer, D.; et al. The genome of Eucalyptus grandis. Nature 2014, 510, 356-362.
